# Supplementary material for: The shame spiral of addiction: Negative self-conscious emotion and substance use
Source: PLoS One. 2022 Mar 18;17(3):e0265480. doi: 10.1371/journal.pone.0265480 (PMC8932605; doi:10.1371/journal.pone.0265480)
Supplement: S1 File — (ZIP) [file pone.0265480.s001.zip]

Archive with 3 entries (2 files):
- 110 PLOSONE_Deidentified_no_demographics.sav
- __MACOSX/
- __MACOSX/._110 PLOSONE_Deidentified_no_demographics.sav
